# Supplementary material for: Identification and Analysis of NBS-LRR Genes in Actinidia chinensis Genome
Source: Plants (Basel). 2020 Oct 13;9(10):1350. doi: 10.3390/plants9101350 (PMC7601643; doi:10.3390/plants9101350)
Supplement: Supplementary file 1 [file plants-09-01350-s001.zip]

Archive with 4 entries (4 files):
- supplementary materials/Figure S1ú║Cis-acting elements of promoters of the NBS-LRR genes.jpg
- supplementary materials/Table S1 Data of the 100 NBS-LRR protein coding sequences.xlsx
- supplementary materials/Table S2 Subcellular location prediction of the NBS-LRR genes.xlsx
- supplementary materials/Table S3 List of primers used in qRT-PCR.docx
