# Supplementary material for: Identification and Analysis of NBS-LRR Genes in Actinidia chinensis Genome
Source: Plants (Basel). 2020 Oct 13;9(10):1350. doi: 10.3390/plants9101350 (PMC7601643; doi:10.3390/plants9101350)
Supplement: Supplementary file 1 [file plants-09-01350-s001.zip › supplementary materials/Table S1 Data of the 100 NBS-LRR protein coding sequences.xlsx]

## Sheet: Sheet1
ID	Name	TIR	CC	NBS	LRR	Length of CDS (bp)	Length of Protein in AA (Amino Acid) Protein in AA (Amino Acid)	Type	Chromosome	Subcellular Location Location	Number of exons Number of Exons
Achn238071		0	1	1	0	1005	334	CC-NBS	8	chlo	5
Achn334461		0	1	1	0	747	248	CC-NBS		cyto	1
Achn373371		0	1	1	0	1383	460	CC-NBS	22	nucl	2
Achn334431		0	1	1	1	852	283	CC-NBS-LRR		chlo	2
Achn334471		0	2	1	1	2871	956	CC-NBS-LRR		chlo	1
Achn378361		0	1	1	1	3429	1142	CC-NBS-LRR	15	chlo	3
Achn098511		0	1	1	1	2691	896	CC-NBS-LRR	20	cyto	4
Achn237541		0	1	1	1	1032	343	CC-NBS-LRR		cyto	1
Achn334411		0	1	1	1	2616	871	CC-NBS-LRR		cyto	1
Achn334451		0	1	1	1	2646	881	CC-NBS-LRR		cyto	2
Achn369901		0	1	1	1	2547	848	CC-NBS-LRR	10	cyto	3
Achn369911		0	1	1	1	2652	883	CC-NBS-LRR	10	cyto	2
Achn369921		0	1	1	1	2550	849	CC-NBS-LRR	10	cyto	1
Achn370391		0	1	1	1	2643	880	CC-NBS-LRR	10	cyto	2
Achn178051		0	1	1	1	3270	1089	CC-NBS-LRR	25	extr	5
Achn066161		0	1	1	1	1830	609	CC-NBS-LRR		nucl	1
Achn096341		0	2	1	1	2943	980	CC-NBS-LRR	25	nucl	2
Achn112411		0	1	1	1	3834	1277	CC-NBS-LRR	8	nucl	1
Achn112661		0	1	1	1	3876	1291	CC-NBS-LRR	8	nucl	1
Achn228931		0	1	1	1	3063	1020	CC-NBS-LRR	25	nucl	2
Achn337321		0	4	1	1	4764	1587	CC-NBS-LRR	22	nucl	1
Achn340061		0	1	1	1	2994	997	CC-NBS-LRR		nucl	1
Achn230571		0	1	1	1	2847	948	CC-NBS-LRR	27	vacu	1
Achn294261		0	0	1	0	1122	373	NBS	9	chlo	2
Achn328231		0	0	1	0	711	236	NBS	3	cysk	2
Achn025391		0	0	1	0	834	277	NBS		cyto	3
Achn031341		0	0	1	0	330	109	NBS	8	cyto	1
Achn047371		0	0	1	0	1515	504	NBS		cyto	1
Achn075521		0	0	1	0	540	179	NBS		cyto	4
Achn128551		0	0	1	0	531	176	NBS	21	cyto	2
Achn151011		0	0	1	0	288	95	NBS		cyto	1
Achn180711		0	0	1	0	780	259	NBS		cyto	1
Achn204661		0	0	1	0	423	140	NBS	7	cyto	1
Achn260981		0	0	1	0	1251	416	NBS	10	cyto	1
Achn328271		0	0	1	0	1116	371	NBS	3	cyto	3
Achn388661		0	0	1	0	1581	526	NBS		cyto	2
Achn074481		0	0	1	0	1815	604	NBS	6	nucl	1
Achn074501		0	0	1	0	1491	496	NBS	6	nucl	5
Achn111221		0	0	1	0	690	229	NBS	15	nucl	1
Achn128441		0	0	1	0	609	202	NBS	21	nucl	1
Achn345031		0	0	1	0	1236	411	NBS		nucl	1
Achn348061		0	0	1	0	2034	677	NBS		nucl	2
Achn088471		0	0	1	0	957	318	NBS		pero	1
Achn067721		0	0	1	1	2067	688	NBS-LRR		chlo	1
Achn075601		0	0	1	1	3102	1033	NBS-LRR		chlo	4
Achn122641		0	0	1	1	3018	1005	NBS-LRR	29	chlo	1
Achn165411		0	0	1	1	2964	987	NBS-LRR	18	chlo	6
Achn356001		0	0	1	1	2538	845	NBS-LRR	29	chlo	1
Achn376721		0	0	1	1	3306	1101	NBS-LRR	15	chlo	2
Achn014741		0	0	1	1	2487	828	NBS-LRR	21	cyto	1
Achn025411		0	0	1	1	2763	920	NBS-LRR		cyto	3
Achn025421		0	0	1	1	3012	1003	NBS-LRR		cyto	1
Achn037891		0	0	1	1	3018	1005	NBS-LRR		cyto	1
Achn047351		0	0	1	1	1491	496	NBS-LRR		cyto	1
Achn047361		0	0	1	1	1497	498	NBS-LRR		cyto	2
Achn064331		0	0	1	1	1491	496	NBS-LRR		cyto	1
Achn095991		0	0	1	1	3246	1081	NBS-LRR	8	cyto	4
Achn099851		0	0	1	1	2784	927	NBS-LRR		cyto	2
Achn136851		0	0	1	1	2673	890	NBS-LRR	9	cyto	2
Achn153631		0	0	1	1	1131	376	NBS-LRR	3	cyto	2
Achn173061		0	0	1	1	2481	826	NBS-LRR	17	cyto	3
Achn174311		0	0	1	1	3906	1301	NBS-LRR	9	cyto	5
Achn192091		0	0	1	1	1488	495	NBS-LRR	17	cyto	1
Achn227881		0	0	1	1	1158	385	NBS-LRR	15	cyto	2
Achn231791		0	0	1	1	3516	1171	NBS-LRR	6	cyto	4
Achn320751		0	0	1	1	3021	1006	NBS-LRR	29	cyto	1
Achn376741		0	0	1	1	2946	981	NBS-LRR	15	cyto	6
Achn377051		0	0	1	1	4092	1363	NBS-LRR	15	cyto	4
Achn388651		0	0	2	1	2568	855	NBS-LRR		cyto	1
Achn238081		0	0	1	1	1998	665	NBS-LRR	8	E.R.	1
Achn028111		0	0	1	1	2469	822	NBS-LRR	9	extr	2
Achn178071		0	0	1	1	627	208	NBS-LRR	25	mito	5
Achn022151		0	0	1	1	1965	654	NBS-LRR	17	nucl	4
Achn027941		0	0	1	1	3084	1027	NBS-LRR		nucl	2
Achn030861		0	0	1	1	2577	858	NBS-LRR	8	nucl	3
Achn034181		0	0	1	1	2625	874	NBS-LRR		nucl	2
Achn034201		0	0	1	1	1959	652	NBS-LRR		nucl	1
Achn078231		0	0	1	1	2157	718	NBS-LRR	26	nucl	4
Achn163791		0	0	1	1	1992	663	NBS-LRR	23	nucl	1
Achn180651		0	0	1	1	1500	499	NBS-LRR		nucl	6
Achn180731		0	0	1	1	3156	1051	NBS-LRR		nucl	2
Achn192101		0	0	1	1	2118	705	NBS-LRR	17	nucl	6
Achn192121		0	0	1	1	1587	528	NBS-LRR	17	nucl	7
Achn231191		0	0	1	1	3942	1313	NBS-LRR	6	nucl	4
Achn255261		0	0	1	1	2526	841	NBS-LRR		nucl	8
Achn275231		0	0	1	1	2808	935	NBS-LRR	6	nucl	1
Achn276081		0	0	1	1	4818	1605	NBS-LRR	20	nucl	2
Achn280441		0	0	1	1	2487	828	NBS-LRR	4	nucl	2
Achn328251		0	0	1	1	2895	964	NBS-LRR	3	nucl	2
Achn328301		0	0	1	1	2919	972	NBS-LRR	3	nucl	3
Achn348041		0	0	2	1	3420	1139	NBS-LRR		nucl	1
Achn356511		0	0	1	1	2865	954	NBS-LRR	29	nucl	1
Achn356971		0	0	1	1	3693	1230	NBS-LRR	18	nucl	1
Achn356981		0	0	1	1	2460	819	NBS-LRR	18	nucl	1
Achn376751		0	0	1	1	3285	1094	NBS-LRR	15	nucl	2
Achn034191		0	0	1	1	846	281	NBS-LRR		pero	1
Achn070111		0	0	1	1	3459	1152	NBS-LRR		plas	3
Achn155461		0	0	1	1	3438	1145	NBS-LRR	17	plas	1
Achn079101		1	0	1	0	2829	942	TIR-NBS		nucl	3
Achn208841		1	0	1	1	4101	1366	TIR-NBS-LRR	29	plas	3
						2293.08	763.36				2.28

## Sheet: Sheet3
Achn014741:0.03145)		1
Achn022151:0.09796)		4
Achn025391:0.10279,		3
Achn025411:0.09426)		3
Achn025421:0.08630)		1
Achn027941:0.11802)		2
Achn028111:0.06702,		2
Achn030861:0.25707,		3
Achn031341:-0.05458,		1
Achn034181:0.11830)		2
Achn034191:0.01967)		1
Achn034201:0.04794,		1
Achn037891:0.06113)		1
Achn047351:0.00000)		1
Achn047361:0.10773,		2
Achn047371:0.06974)		1
Achn064331:0.00000,		1
Achn066161:0.08901)		1
Achn067721:0.09502)		1
Achn070111:0.19964)		3
Achn074481:0.09490)		1
Achn074501:0.10329)		5
Achn075521:0.06354,		4
Achn075601:0.19459,		4
Achn078231:0.28226,		4
Achn079101:0.42700)		3
Achn088471:0.05458)		1
Achn095991:0.35545)		4
Achn096341:0.09818)		2
Achn098511:0.34505)		4
Achn099851:0.25649,		2
Achn111221:0.15075,		1
Achn112411:0.09558)		1
Achn112661:0.09713,		1
Achn122641:0.10065,		1
Achn128441:0.10780,		1
Achn128551:0.06005)		2
Achn136851:0.06453)		2
Achn151011:-0.08901,		1
Achn153631:0.08622)		2
Achn155461:0.31059)		1
Achn163791:0.24589)		1
Achn165411:0.34031)		6
Achn173061:0.10190)		3
Achn174311:0.08931,		5
Achn178051:0.10204,		5
Achn178071:0.05181)		5
Achn180651:0.23609)		6
Achn180711:0.21996)		1
Achn180731:0.17772,		2
Achn192091:0.06953)		1
Achn192101:0.10016,		6
Achn192121:0.18503)		7
Achn204661:0.23108)		1
Achn208841:0.36918)		3
Achn227881:0.03298)		2
Achn228931:0.10246,		2
Achn230571:0.27722)		1
Achn231191:0.20087)		4
Achn231791:0.19959,		4
Achn237541:0.04490)		1
Achn238071:0.32556)		5
Achn238081:0.37714,		1
Achn255261:0.05991)		8
Achn260981:0.12749)		1
Achn275231:0.31427)		1
Achn276081:0.30072,		2
Achn280441:0.03014,		2
Achn294261:0.31434)		2
Achn320751:0.09161,		1
Achn328231:0.13718)		2
Achn328251:0.01617,		2
Achn328271:0.06496)		3
Achn328301:0.01495)		3
Achn334411:0.07238)		1
Achn334431:0.04564,		2
Achn334451:0.07316)		2
Achn334461:0.11205,		1
Achn334471:0.09469,		1
Achn337321:0.32585)		1
Achn340061:0.23147,		1
Achn345031:0.16480)		1
Achn348041:0.05553)		1
Achn348061:0.06116,		2
Achn356001:0.06310,		1
Achn356511:0.09450)		1
Achn356971:0.24605)		1
Achn356981:0.40842)		1
Achn369901:0.10239,		3
Achn369911:0.10941)		2
Achn369921:0.08150)		1
Achn370391:0.05131,		2
Achn373371:0.34508,		2
Achn376721:0.05793,		2
Achn376741:0.08288,		6
Achn376751:0.06959,		2
Achn377051:0.09483)		4
Achn378361:0.30021,		3
Achn388651:0.10961)		1
Achn388661:0.10566,		2
