# Supplementary material for: Identification and Analysis of NBS-LRR Genes in Actinidia chinensis Genome
Source: Plants (Basel). 2020 Oct 13;9(10):1350. doi: 10.3390/plants9101350 (PMC7601643; doi:10.3390/plants9101350)
Supplement: Supplementary file 1 [file plants-09-01350-s001.zip › supplementary materials/Table S2 Subcellular location prediction of the NBS-LRR genes.xlsx]

## Sheet: Sheet1
Achn151011 details cyto: 5.5, cyto_nucl: 5, nucl: 3.5, mito: 3, chlo: 1, extr: 1
Achn174311 details cyto: 9, nucl: 4, plas: 1
Achn047361 details cyto: 10, nucl: 2, chlo: 1, plas: 1
Achn025391 details cyto: 9, cysk: 2, nucl: 1, extr: 1, golg: 1
Achn334471 details chlo: 5, cyto: 4, nucl: 2, plas: 1.5, cysk_plas: 1.5, vacu: 1
Achn178051 details extr: 3, E.R.: 3, nucl: 2, plas: 2, golg: 2, chlo: 1, vacu: 1
Achn376741 details cyto: 8, nucl: 3, plas: 1, vacu: 1, cysk: 1
Achn340061 details nucl: 4.5, cyto: 4, cysk_nucl: 3, vacu: 2, E.R.: 2, golg: 1
Achn334461 details cyto: 5, nucl: 4, cysk: 3, chlo: 1, extr: 1
Achn066161 details nucl: 6, cyto: 5, chlo: 1, plas: 1, golg: 1
Achn075601 details chlo: 4, nucl: 3, plas: 2, golg: 2, cyto: 1, mito: 1, vacu: 1
Achn078231 details nucl: 6, cyto: 5, chlo: 1, plas: 1, golg: 1
Achn163791 details nucl: 12, cyto: 1, plas: 1
Achn034201 details nucl: 8, cyto: 4, plas: 1, golg: 1
Achn111221 details nucl: 8, cyto: 2, plas: 2, mito: 1, golg: 1
Achn122641 details chlo: 7, nucl: 2, plas: 2, extr: 2, cysk: 1
Achn228931 details nucl: 9, cyto: 3, chlo: 1, plas: 1
Achn378361 details chlo: 3, nucl: 3, cyto: 3, extr: 2, mito: 1, plas: 1, cysk: 1
Achn165411 details chlo: 10.5, chlo_mito: 6, cyto: 3
Achn095991 details cyto: 5, E.R.: 4, nucl: 2, plas: 2, mito: 1
Achn099851 details cyto: 9, nucl: 2, plas: 1, pero: 1, golg: 1
Achn373371 details nucl: 4, chlo: 3, cyto: 2, plas: 2, cysk: 2, mito: 1
Achn388661 details cyto: 6, nucl: 5, chlo: 2, golg: 1
Achn128441 details nucl: 6, cyto: 5, chlo: 1, extr: 1, golg: 1
Achn280441 details nucl: 5, cyto: 5, chlo: 1, plas: 1, vacu: 1, golg: 1
Achn376751 details nucl: 8, cyto: 3, chlo: 1, cysk: 1, golg_plas: 1
Achn180731 details nucl: 10, cyto: 3, plas: 1
Achn276081 details nucl: 6.5, cyto_nucl: 6.5, cyto: 5.5, chlo: 1, plas: 1
Achn334431 details chlo: 6, cyto: 5.5, cyto_nucl: 4, nucl: 1.5, extr: 1
Achn231191 details nucl: 3.5, plas: 3, E.R.: 3, cysk_nucl: 2.5, chlo: 2, mito: 1, vacu: 1
Achn334451 details cyto: 5, nucl: 4, chlo: 2, plas: 1.5, cysk_plas: 1.5, vacu: 1
Achn204661 details cyto: 7.5, cyto_E.R.: 4.5, cysk: 2, chlo: 1, nucl: 1, extr: 1, golg: 1
Achn376721 details chlo: 9, nucl: 4, mito: 1
Achn014741 details cyto: 6, nucl: 5, chlo: 1, plas: 1, golg: 1
Achn348061 details nucl: 6, cyto: 5, plas: 1, vacu: 1, cysk: 1
Achn096341 details nucl: 7, cyto: 3, chlo: 1, plas: 1, cysk: 1, golg: 1
Achn192101 details nucl: 7, cyto: 3, chlo: 2, plas: 1, golg: 1
Achn180651 details nucl: 6.5, cyto_nucl: 6.5, cyto: 5.5, plas: 1, golg: 1
Achn112661 details nucl: 9, cyto: 3, plas: 1, cysk: 1
Achn064331 details cyto: 7, nucl: 5, plas: 1, cysk: 1
Achn192121 details nucl: 6, cyto: 4, pero: 2, extr: 1, vacu: 1
Achn377051 details cyto: 7, nucl: 4, chlo: 1, plas: 1, cysk: 1
Achn231791 details cyto: 5, nucl: 3, E.R.: 3, plas: 2, pero: 1
Achn047371 details cyto: 11, nucl: 2, cysk: 1
Achn028111 details extr: 3, vacu: 3, nucl: 2.5, cyto: 2, plas: 2, cysk_nucl: 2, chlo: 1
Achn030861 details nucl: 10.5, cyto_nucl: 7, cyto: 2.5, plas: 1
Achn155461 details plas: 9.5, golg_plas: 7, golg: 3.5, chlo: 1
Achn047351 details cyto: 7, nucl: 5, plas: 1, cysk: 1
Achn075521 details cyto: 8.5, cyto_nucl: 5, chlo: 2, mito: 1, extr: 1, E.R.: 1
Achn275231 details nucl: 11.5, cyto_nucl: 6.5, plas: 1, golg: 1
Achn328251 details nucl: 5, cyto: 4, chlo: 1, plas: 1, vacu: 1, cysk: 1, golg: 1
Achn320751 details cyto: 6, chlo: 5, nucl: 2, plas: 1
Achn031341 details cyto: 8, extr: 3, chlo: 2, cysk: 1
Achn294261 details chlo: 6, extr: 3, cyto: 2, mito: 1, vacu: 1, E.R.: 1
Achn328301 details nucl: 5, cyto: 4, chlo: 1, plas: 1, vacu: 1, cysk: 1, golg: 1
Achn238081 details E.R.: 4, plas: 3, chlo: 2, nucl: 1, cyto: 1, mito: 1, extr: 1, vacu: 1
Achn348041 details nucl: 5, cyto: 5, chlo: 1, vacu: 1, cysk: 1, golg: 1
Achn388651 details cyto: 5, E.R.: 4, chlo: 2, vacu: 2, nucl: 1
Achn173061 details cyto: 7, chlo: 3, nucl: 3, plas: 1
Achn070111 details plas: 9, E.R.: 3, extr: 1, vacu: 1
Achn136851 details cyto: 5, E.R.: 4, plas: 3, nucl: 1, pero: 1
Achn356511 details nucl: 6.5, cyto_nucl: 6.5, cyto: 5.5, chlo: 1, cysk: 1
Achn356981 details nucl: 6, cyto: 4, cysk: 2, chlo: 1, golg: 1
Achn337321 details nucl: 3, chlo: 2, vacu: 2, plas: 1.5, mito_plas: 1.5, cyto: 1, extr: 1, E.R.: 1, cysk: 1, golg: 1
Achn180711 details cyto: 6, nucl: 5, mito: 1, plas: 1, E.R.: 1
Achn025411 details cyto: 6, nucl: 5, chlo: 1, plas: 1, golg: 1
Achn255261 details nucl: 6, cyto: 4, cysk: 2, plas: 1, vacu: 1
Achn034181 details nucl: 4, golg: 4, cyto: 2, vacu: 2, chlo: 1, E.R.: 1
Achn260981 details cyto: 9, nucl: 2, cysk: 2, chlo: 1
Achn192091 details cyto: 6, nucl: 3, chlo: 2, E.R.: 2, vacu: 1
Achn128551 details cyto: 8, mito: 3, nucl: 2, chlo: 1
Achn369901 details cyto: 6, chlo: 4, plas: 1.5, cysk_plas: 1.5, nucl: 1, pero: 1
Achn370391 details cyto: 4, nucl: 3, chlo: 2, cysk_plas: 2, plas: 1.5, cysk: 1.5, vacu: 1, golg: 1
Achn369921 details cyto: 9, nucl: 3, plas: 1, golg: 1
Achn238071 details chlo: 5, nucl: 3.5, cysk_nucl: 2.5, cyto: 2, plas: 1, extr: 1, vacu: 1
Achn356001 details chlo: 7, vacu: 3, nucl: 2, plas: 1, extr: 1
Achn328231 details cysk: 8, cyto: 4, nucl: 1, golg: 1
Achn022151 details nucl: 10, cyto: 2, plas: 1, golg: 1
Achn088471 details pero: 8, chlo: 3, cyto_nucl: 2, nucl: 1.5, cyto: 1.5
Achn345031 details nucl: 9, cyto: 2, chlo: 1, extr: 1, vacu: 1
Achn034191 details pero: 11, cyto: 2, golg: 1
Achn112411 details nucl: 8, chlo: 2, cyto: 2, plas: 1, cysk: 1
Achn098511 details cyto: 11, nucl: 2, plas: 1
Achn067721 details chlo: 4, vacu: 3, nucl: 2.5, cyto: 2, cysk_nucl: 2, mito: 1, extr: 1
Achn334411 details cyto: 8, nucl: 4, plas: 1.5, cysk_plas: 1.5
Achn356971 details nucl: 7, cyto: 3, cysk: 2, chlo: 1, mito: 1
Achn227881 details cyto: 9, chlo: 2, nucl: 1, vacu: 1, cysk: 1
Achn025421 details cyto: 5, E.R.: 4, nucl: 3, plas: 2
Achn208841 details plas: 8, nucl: 2, cyto: 2, E.R.: 2
Achn153631 details cyto: 8, pero: 3, chlo: 1, nucl: 1, mito: 1
Achn230571 details vacu: 6, chlo: 2, nucl: 2, golg: 2, mito: 1, plas: 1
Achn328271 details cyto: 7, cysk: 6, golg: 1
Achn027941 details nucl: 8, chlo: 3, cyto: 2, plas: 1
Achn079101 details nucl: 12, mito: 1, cysk: 1
Achn178071 details mito: 5, chlo: 4, nucl: 3, cyto: 2
Achn074481 details nucl: 5, cyto: 3, plas: 2, vacu: 2, chlo: 1, E.R.: 1
Achn037891 details cyto: 6.5, cyto_nucl: 5.5, nucl: 3.5, chlo: 3, plas: 1
Achn074501 details nucl: 5, cyto: 4, vacu: 2, E.R.: 2, chlo: 1
Achn237541 details cyto: 13, cysk: 1
Achn369911 details cyto: 11, nucl: 2, plas: 1
